# Supplementary material for: Peptides derived from the dependence receptor ALK are proapoptotic for ALK-positive tumors
Source: Cell Death Dis. 2015 May 7;6(5):e1736–. doi: 10.1038/cddis.2015.102 (PMC4669685; doi:10.1038/cddis.2015.102)
Supplement: Supplementary Table S1 [file cddis2015102x4.xls]

## Sheet: Feuil1
Table S1 : List of P36-interacting proteins from the Cost ALCL cell line
Hit	ID	Description	Score	MW	Peptides
1	IPI00328293	SRRM1 cDNA FLJ61739, highly similar to Serine/arginine repetitive matrix protein 1	63.37	103735	3
2	IPI00029744	SSBP1 Single-stranded DNA-binding protein, mitochondrial	53.75	17249	2
3	IPI00006932	LUC7L2 cDNA FLJ55988, highly similar to RNA-binding protein Luc7-like 2	52.66	54190.8	2
4	IPI00337385	PRPF40A Isoform 1 of Pre-mRNA-processing factor 40 homolog A	43.63	108737	3
5	IPI00107745	LUC7L3 Isoform 1 of Cisplatin resistance-associated overexpressed protein	42.21	51435.1	2
6	IPI00010204	SFRS3 Splicing factor, arginine/serine-rich 3	33.2	19317.9	4
7	IPI00221222	SUB1 Activated RNA polymerase II transcriptional coactivator p15	61.61	14386.4	1
8	IPI00025447	EEF1A1 Elongation factor 1-alpha	171.71	47838.9	4
9	IPI00220834	XRCC5 ATP-dependent DNA helicase 2 subunit 2	56.32	82652.3	3
10	IPI00398625	HRNR Hornerin	48.27	282228	2
11	IPI00008603	ACTA2 Actin, aortic smooth muscle	37.56	41981.8	2
12	IPI00464952	SFRS11 Splicing factor, arginine/serine-rich 11	36.3	53510.2	2
13	IPI00329791	DDX46 Probable ATP-dependent RNA helicase DDX46	21.59	117290	3
